# Supplementary material for: Nitrogen Application Timing and Levels Affect the Fate and Budget of Fertilizer Nitrogen in the Apple–Soil System
Source: Plants (Basel). 2024 Mar 12;13(6):813. doi: 10.3390/plants13060813 (PMC10975126; doi:10.3390/plants13060813)
Supplement: Supplementary file 1 [file plants-13-00813-s001.zip]

Archive with 1 entries (1 files):
- plants-2878285-supplementary.pdf
